# Supplementary material for: Disproportionality Analysis and Timing of Drug-Associated Guillain–Barré Syndrome Onset Based on the Japanese Adverse Drug Event Report Database
Source: Pharmaceuticals (Basel). 2026 Apr 28;19(5):688. doi: 10.3390/ph19050688 (PMC13209910; doi:10.3390/ph19050688)
Supplement: Supplementary file 1 [file pharmaceuticals-19-00688-s001.zip]

Archive with 1 entries (1 files):
- 20260223.Supplementary Table S1.xlsx
