# Supplementary material for: Disproportionality Analysis and Timing of Drug-Associated Guillain–Barré Syndrome Onset Based on the Japanese Adverse Drug Event Report Database
Source: Pharmaceuticals (Basel). 2026 Apr 28;19(5):688. doi: 10.3390/ph19050688 (PMC13209910; doi:10.3390/ph19050688)
Supplement: Supplementary file 1 [file pharmaceuticals-19-00688-s001.zip › 20260223.Supplementary Table S1.xlsx]

## Sheet: Supplementary Table S1
Supplementary Table S1. 45 drugs associated with drug-induced Guillain-Barré syndrome.
Drug Name	Therapeutic group	Reported odds ratio (ROR)	Natural logarithm (reported odds ratio) ［Ln (ROR)］	P-value of Fisher's exact test	Negative Common logarithm (P-value of Fisher's exact test) [-Log(P-value)]	[a] in the contingency table in Figure 4	[b] in the contingency table in Figure 4	[c] in the contingency table in Figure 4	[d] in the contingency table in Figure 4	[a+b] in the contingency table in Figure 4
COVID-19 vaccine	Vaccines	5.71	1.74	<.0001	131.23	354	109646	1519	2683434	110000
Influenza HA Vaccine	Vaccines	71.18	4.27	<.0001	308	250	6041	1623	2787039	6291
COVID-19 vaccine＊	Vaccines	11.93	2.48	<.0001	66.57	98	12929	1775	2780151	13027
Human papillomavirus 2-valent vaccine	Vaccines	5.61	1.72	<.0001	22.69	56	15389	1817	2777691	15445
Pneumococcus Vaccine	Vaccines	14.73	2.69	<.0001	38.85	50	5240	1823	2787840	5290
Influenza HA vaccine (A/H1N1)	Vaccines	61.3	4.12	<.0001	31.9	23	578	1850	2792502	601
Human papillomavirus 4-valent vaccine	Vaccines	5.87	1.77	<.0001	8.5	19	4997	1854	2788083	5016
Recombinant Adsorbed Hepatitis B Vaccine (Yeast-derived)	Vaccines	5.68	1.74	<.0001	6.25	14	3827	1859	2789253	3841
Japanese Encephalitis Vaccine	Vaccines	13.95	2.64	<.0001	8.06	10	1127	1863	2791953	1137
Zoster Vaccine	Vaccines	14.55	2.68	<.0001	7.46	9	977	1864	2792103	986
Measles-Rubella combined Vaccine	Vaccines	7.75	2.05	<.0001	4.69	8	1641	1865	2791439	1649
Mumps Vaccine	Vaccines	6.54	1.88	0.0002	3.71	7	1714	1866	2791366	1721
Diphtheria-Tetanus combined Toxoid	Vaccines	80.01	4.38	<.0001	9.36	6	121	1867	2792959	127
Tetanus Toxoid	Vaccines	91.28	4.51	<.0001	9.69	6	106	1867	2792974	112
COVID-19 vaccine＊＊	Vaccines	7.65	2.03	0.0032	2.5	4	878	1869	2792202	882
Influenza Vaccine	Vaccines	43.51	3.77	<.0001	5.33	4	154	1869	2792926	158
Rabies Vaccine	Vaccines	69.67	4.24	<.0001	6.13	4	96	1869	2792984	100
Japanese Encephalitis Vaccine	Vaccines	34.5	3.54	0.0002	3.78	3	151	1870	2792929	154
Adsorbed hepatitis B vaccine	Vaccines	18.61	2.92	0.0083	2.08	2	200	1871	2792880	202
Nivolumab	Immune checkpoint inhibitors	2.64	0.97	<.0001	14.47	91	53190	1782	2739890	53281
Pembrolizumab	Immune checkpoint inhibitors	2.95	1.08	<.0001	14.56	76	39784	1797	2753296	39860
Ipilimumab	Immune checkpoint inhibitors	2.51	0.92	<.0001	8.23	54	32985	1819	2760095	33039
Atezolizumab	Immune checkpoint inhibitors	5.2	1.65	<.0001	16.48	43	12715	1830	2780365	12758
Avelumab	Immune checkpoint inhibitors	4.7	1.55	0.0166	1.78	4	1430	1869	2791650	1434
Infliximab	TNF-α inhibitors	4.95	1.6	<.0001	9.83	26	8065	1847	2785015	8091
Adalimumab	TNF-α inhibitors	4.19	1.43	<.0001	4.77	14	5186	1859	2787894	5200
Etanercept	TNF-α inhibitors	2.16	0.77	0.0256	1.59	11	7960	1862	2785120	7971
Infliximab [Biosimilar 1]	TNF-α inhibitors	9.51	2.25	0.0064	2.2	3	549	1870	2792531	552
Lamivudine	Antiviral drugs	3.41	1.23	0.0075	2.12	7	3287	1866	2789793	3294
Lopinavir･Ritonavir	Antiviral drugs	6.5	1.87	0.0056	2.25	4	1034	1869	2792046	1038
Ombitasvir, Paritaprevir and Ritonavir	Antiviral drugs	8.46	2.14	0.0087	2.06	3	617	1870	2792463	620
Stavudine	Antiviral drugs	6.82	1.92	0.0155	1.81	3	766	1870	2792314	769
Abacavir	Antiviral drugs	6.11	1.81	0.0207	1.69	3	855	1870	2792225	858
Bictegravir sodium･Emtricitabine･Tenofovir alafenamide fumarate	Antiviral drugs	16.4	2.8	0.0106	1.97	2	227	1871	2792853	229
Gilteritinib	Anticancer drugs	2.43	0.89	0.0271	1.57	8	5237	1865	2787843	5245
Nelarabine	Anticancer drugs	11.78	2.47	0.0001	3.89	5	697	1868	2792383	702
Forodesine	Anticancer drugs	17.62	2.87	0.0001	3.83	4	381	1869	2792699	385
Penicillamine	Anticancer drugs	24.63	3.2	0.0049	2.31	2	151	1871	2792929	153
Voriconazole	Antifungal drugs	4.33	1.47	<.0001	4.93	14	5015	1859	2788065	5029
Posaconazole	Antifungal drugs	21.82	3.08	0.0006	3.21	3	239	1870	2792841	242
Peginterferon Alfa-2a	interferons	3.37	1.21	0.0005	3.31	12	5554	1861	2787526	5566
Interferon Beta-1b	interferons	10.59	2.36	0.0048	2.32	3	493	1870	2792587	496
Sodium Polystyrene Sulfonate	Hyperkalemia improving agents	20.33	3.01	0.007	2.15	2	183	1871	2792897	185
pH4-Treated Acidic Normal Human Immunoglobulin (Subcutaneous injection)	Plasma preparations	151.52	5.02	<.0001	47.49	27	274	1846	2792806	301
pH4-Treated Acidic Normal Human Immunoglobulin	Plasma preparations	55.12	4.01	<.0001	13.75	10	285	1863	2792795	295
